# Supplementary material for: A Derivative of Plumbagin Targets the JAK2/STAT3 Pathway to Inhibit the Progression of Oral Squamous Cell Carcinoma
Source: Molecules. 2026 Jul 9;31(14):2419. doi: 10.3390/molecules31142419 (PMC13413843; doi:10.3390/molecules31142419)
Supplement: Supplementary file 1 [file molecules-31-02419-s001.zip]

Archive with 1 entries (1 files):
- molecules-4367695-supplementary.pdf
